# Supplementary material for: Prediction of Lung Nodule Progression with an Uncertainty-Aware Hierarchical Probabilistic Network
Source: Diagnostics (Basel). 2022 Oct 31;12(11):2639. doi: 10.3390/diagnostics12112639 (PMC9689366; doi:10.3390/diagnostics12112639)
Supplement: Supplementary file 1 [file diagnostics-12-02639-s001.zip]

Archive with 1 entries (1 files):
- diagnostics-1947630-supplementary.pdf
